# Supplementary material for: Sequencing whole genomes of the West Javanese population in Indonesia reveals novel variants and improves imputation accuracy
Source: Front Genet. 2025 Feb 7;15:1492602. doi: 10.3389/fgene.2024.1492602 (PMC11843580; doi:10.3389/fgene.2024.1492602)
Supplement: Supplementary file 1 [file DataSheet1.zip]

Archive with 2 entries (2 files):
- Supplementary Table 1.pdf
- __MACOSX/._Supplementary Table 1.pdf
